# Supplementary material for: Bioprospecting Honey-Derived Microorganisms for the Biological Control of Phytopathogens
Source: Microorganisms. 2026 Jan 18;14(1):224. doi: 10.3390/microorganisms14010224 (PMC12844432; doi:10.3390/microorganisms14010224)
Supplement: Supplementary file 1 [file microorganisms-14-00224-s001.zip]

Archive with 1 entries (1 files):
- microorganisms-4070284-supplementary.pdf
